# Supplementary material for: Inhibition of Hepatic AMPK Pathway Contributes to Free Fatty Acids-Induced Fatty Liver Disease in Laying Hen
Source: Metabolites. 2022 Sep 1;12(9):825. doi: 10.3390/metabo12090825 (PMC9502618; doi:10.3390/metabo12090825)
Supplement: Supplementary file 1 [file metabolites-12-00825-s001.zip]

Archive with 1 entries (1 files):
- metabolites-1830433-supplementary.pdf
